# Supplementary material for: Discovery of a Novel Anticoagulant Cystine Knot Peptide from Spider Venom Gland Transcriptome
Source: Int J Mol Sci. 2025 Oct 19;26(20):10154. doi: 10.3390/ijms262010154 (PMC12564639; doi:10.3390/ijms262010154)
Supplement: Supplementary file 1 [file ijms-26-10154-s001.zip]

Archive with 1 entries (1 files):
- ijms-3902197-supplementary.pdf
